# Supplementary material for: Magnetic Field Intervention Enhances Cellular Migration Rates in Biological Scaffolds
Source: Bioengineering (Basel). 2023 Dec 22;11(1):9. doi: 10.3390/bioengineering11010009 (PMC10813414; doi:10.3390/bioengineering11010009)
Supplement: Supplementary file 1 [file bioengineering-11-00009-s001.zip]

Archive with 1 entries (1 files):
- bioengineering-2740010-supplementary.pdf
